# Supplementary material for: Nutritional Deficiencies and Oral Candidiasis in Children from Northeastern Romania: A Cross-Sectional Biochemical Assessment
Source: Nutrients. 2025 May 27;17(11):1815. doi: 10.3390/nu17111815 (PMC12158245; doi:10.3390/nu17111815)
Supplement: Supplementary file 1 [file nutrients-17-01815-s001.zip]

Archive with 1 entries (1 files):
- nutrients-3652833-supplementary.pdf
